# Supplementary material for: Ferroptosis-Related Molecular Clusters and Diagnostic Model in Rheumatoid Arthritis
Source: Int J Mol Sci. 2023 Apr 16;24(8):7342. doi: 10.3390/ijms24087342 (PMC10138921; doi:10.3390/ijms24087342)
Supplement: Supplementary file 1 [file ijms-24-07342-s001.zip]

Archive with 1 entries (1 files):
- ijms-2264761-supplementary.pdf
